# Supplementary material for: Calycosin-7-O-β-D-Glucoside Facilitates Axonal Regrowth and Functional Recovery via Rho/ROCK Pathway Inhibition After Cerebral Ischemia/Reperfusion
Source: Int J Mol Sci. 2026 May 16;27(10):4469. doi: 10.3390/ijms27104469 (PMC13207909; doi:10.3390/ijms27104469)
Supplement: Supplementary file 1 [file ijms-27-04469-s001.zip]

Archive with 1 entries (1 files):
- ijms-4244989-supplementary.pdf
